# Supplementary material for: Mitofilin Preservation Mitigates Cardiac Injury in Donation-After-Circulatory-Death Hearts
Source: Cells. 2026 May 18;15(10):920. doi: 10.3390/cells15100920 (PMC13204712; doi:10.3390/cells15100920)
Supplement: Supplementary file 1 [file cells-15-00920-s001.zip]

Archive with 1 entries (1 files):
- cells-4260548-supplementary.pptx
